# Supplementary material for: Comparison of Cardiovascular Risk and Events among Spanish Patients with and without Ocular Pseudoexfoliation
Source: J Clin Med. 2022 Apr 12;11(8):2153. doi: 10.3390/jcm11082153 (PMC9024962; doi:10.3390/jcm11082153)
Supplement: Supplementary file 1 [file jcm-11-02153-s001.zip]

Archive with 1 entries (1 files):
- jcm-1660690-supplementary.pdf
